# Supplementary material for: The Effect of Vitamin D Supplementation Post COVID-19 Infection and Related Outcomes: A Systematic Review and Meta-Analysis
Source: Nutrients. 2024 Nov 5;16(22):3794. doi: 10.3390/nu16223794 (PMC11597733; doi:10.3390/nu16223794)
Supplement: Supplementary file 1 [file nutrients-16-03794-s001.zip]

Archive with 4 entries (4 files):
- Figure S1 a-b  Summary plot of risk of bias.pdf
- File S1 PRISMA_2020_checklist.pdf
- SUPPLEMENTARY TABLE S1-S2.pdf
- Supplementary Table S3-S4.pdf
